# Supplementary material for: Modulation of Insulin Amyloid Fibrillization in Imidazolium-Based Ionic Liquids with Hofmeister Series Anions
Source: Int J Mol Sci. 2023 Jun 2;24(11):9699. doi: 10.3390/ijms24119699 (PMC10253814; doi:10.3390/ijms24119699)
Supplement: Supplementary file 1 [file ijms-24-09699-s001.zip]

Archive with 1 entries (1 files):
- ijms-2435059-supplementary.pdf
